# Supplementary material for: Tetrahydrocurcumin Outperforms Curcumin in Preventing Oxidative Stress-Induced Dysfunction in Tert-Butyl Hydroperoxide-Stimulated Cardiac Fibroblasts
Source: Int J Mol Sci. 2025 Jun 21;26(13):5964. doi: 10.3390/ijms26135964 (PMC12250096; doi:10.3390/ijms26135964)
Supplement: Supplementary file 1 [file ijms-26-05964-s001.zip]

Archive with 1 entries (1 files):
- ijms-3532234-supplementary.pdf
